# Supplementary material for: Visual opponent mechanisms and spectral responses in non-primate vertebrates: taxonomic distribution, sampling, and classification
Source: PeerJ. 2026 Mar 20;14:e20959. doi: 10.7717/peerj.20959 (PMC13007642; doi:10.7717/peerj.20959)
Supplement: Supplemental Information 4 [file peerj-14-20959-s004.xlsx]

## Sheet: Spatially simple
Taxon ID	Common name	Major vertebrate class	Class	Family	Genus	Species	Brain Region	# of Cells Recorded	# of opponent Cells Found	# of this cell	Spatial properties known= 0, unknown = 1	On = 0, Off = 1, OnOff = 3	L+	L-	M+	M-	S+	S-	UV+	UV-	Rod +	Rod-	DC primary +	DC Primary-	DC Secondary+	DC Secondary-	HisCat	CIPCat	RPCat	PRs	PR Order	Null1 min	null 1 max	null 2 min	null 2 max	null 3 min	null 3 max	averages or single	Source	Notes
1	Common toad	Amphibian	Amphibia	Bufonidae	Bufo	bufo	Retinal Ganglion Cell	29	10	9	1	3	0	0	1	1	0	0	0	0	1	0	1	1	0	1	M±DCp±/DCs-/R+	±±/-/+	±/-/+	1SC (580) , DC (580, 502), 2R (432, 502)	M/DCp/DCs/R	na	na	na	na	na	na	na	112	They investigated the spatial properties of some, but did not report it with spectral properties.
1	Common toad	Amphibian	Amphibia	Bufonidae	Bufo	bufo	Retinal Ganglion Cell	29	10	1	1	3	0	0	0	1	0	0	0	0	1	0	0	1	1	0	M-DCp-/DCs+R+	--/++	-/+	1SC (580) , DC (580, 502), 2R (432, 502)	M/DCp/DCs/R	na	na	na	na	na	na	na	112	They investigated the spatial properties of some, but did not report it with spectral properties.
2	African clawed frog	Amphibian	Amphibia	Pipidae	Xenopus	laevis	Bipolar Cell	na	na	na	0	3	1	0	0	0	0	0	0	0	0	1	0	0	0	0	L+/R-	+/-	+/-	3 SC (611, ?, ?), 1 DC, 2R (445,523)	L/R	530	560	na	na	na	na	4	64
3	Common mudpuppy	Amphibian	Amphibia	Proteidae	Necturus	maculosus	Horizontal Cell	30	1	1	0	0	0	0	1	0	0	0	0	0	0	1	0	0	0	0	R-/M+	-/+	-/+	1 SC (525nm), 1DC, 1R (572nm)	R/M	na	na	na	na	na	na	na	81
4	Northern leopard frog	Amphibian	Amphibia	Ranidae	Lithobates	pipiens	Horizontal Cell	308	8	8	0	0	0	0	1	0	0	0	0	0	0	1	0	0	0	0	M+/R-	+/-	+/-	1 SC (575nm), 1DC (575, 502), 2R (432, 502)	M/R	497	517	na	na	na	na	4	49
6	Common frog	Amphibian	Amphibia	Ranidae	Rana	temporaria	Retinal Ganglion Cell	129	74	50	1	3	0	0	1	1	0	0	0	0	1	0	1	1	1	1	M±DCp±DCs±/R+	±±±/+	±/+	2 SC (562, 431), DC (555, 505), 2R (435, 501)	M/DCp/DCs/R/S	na	na	na	na	na	na	na	59	Double cone signal thought to be summed with single cones in "photopic denominator"	Has S cone, not reported in any opponent cells
6	Common frog	Amphibian	Amphibia	Ranidae	Rana	temporaria	Retinal Ganglion Cell	129	74	23	1	3	0	0	0	1	0	0	0	0	1	0	0	1	0	1	M-DCp-DCs-/R+	---/+	-/+	2 SC (562, 431), DC (555, 505), 2R (435, 501)	M/DCp/DCs/R/S	na	na	na	na	na	na	na	59	Double cone signal thought to be summed with single cones in "photopic denominator"	Has S cone, not reported in any opponent cells
6	Common frog	Amphibian	Amphibia	Ranidae	Rana	temporaria	Retinal Ganglion Cell	129	74	1	0	3	0	0	0	1	0	0	0	0	1	1	0	1	0	1	M-DCp-DCs-/R±	---/±	-/±	2 SC (562, 431), DC (555, 505), 2R (435, 501)	M/DCp/DCs/R/S	na	na	na	na	na	na	na	59	Double cone signal thought to be summed with single cones in "photopic denominator"	Has S cone, not reported in any opponent cells
6	Common frog	Amphibian	Amphibia	Ranidae	Rana	temporaria	Retinal Ganglion Cell	na	na	na	1	3	0	0	0	1	0	0	0	0	1	0	0	0	0	0	M-/R+	-/+	-/+	2 SC (562, 431), DC (555, 505), 2R (435, 501)	M/DCp/DCs/R/S	na	na	na	na	na	na	na	183	No Double Cone contribution	Has S cone, not reported in any opponent cells
6	Common frog	Amphibian	Amphibia	Ranidae	Rana	temporaria	Retinal Ganglion Cell	na	na	na	1	3	0	0	1	1	0	0	0	0	1	0	0	0	0	0	M±/R+	±/+	±/+	2 SC (562, 431), DC (555, 505), 2R (435, 501)	M/DCp/DCs/R/S	na	na	na	na	na	na	na	183	Spatial properties were more complex than just center surround (motion sensitive)	Has S cone, not reported in any opponent cells
8	Siberian sturgeon	Fish	Actinopterygii	Acipenseridae	Acipenser	baeri	Horizontal Cell	171	65	42	0	0	1	0	0	1	0	0	0	0	0	0	0	0	0	0	L+/M-	+/-	+/-	5 SC( L613, M542, S462, UV?, C/R550), 1R (549)	L/R/M/S/UV	600	600	na	na	na	na	42	8		Has UV cone, not reported in any opponenet cells
8	Siberian sturgeon	Fish	Actinopterygii	Acipenseridae	Acipenser	baeri	Horizontal Cell	171	65	2	0	0	1	0	0	1	0	0	0	0	0	1	0	0	0	0	L+/R-M-	+/--	+/-	5 SC( L613, M542, S462, UV?, C/R550), 1R (549)	L/R/M/S/UV	600	600	na	na	na	na	2	8		Has UV cone, not reported in any opponenet cells
8	Siberian sturgeon	Fish	Actinopterygii	Acipenseridae	Acipenser	baeri	Horizontal Cell	171	65	11	0	0	1	0	0	0	0	1	0	0	0	0	0	0	0	0	L+/S-	+/-	+/-	5 SC( L613, M542, S462, UV?, C/R550), 1R (549)	L/R/M/S/UV	560	570	na	na	na	na	11	8		Has UV cone, not reported in any opponenet cells
8	Siberian sturgeon	Fish	Actinopterygii	Acipenseridae	Acipenser	baeri	Horizontal Cell	171	65	6	0	0	0	0	1	0	0	1	0	0	0	0	0	0	0	0	M+/S-	+/-	+/-	5 SC( L613, M542, S462, UV?, C/R550), 1R (549)	L/R/M/S/UV	540	540	na	na	na	na	6	8		Has UV cone, not reported in any opponenet cells
8	Siberian sturgeon	Fish	Actinopterygii	Acipenseridae	Acipenser	baeri	Horizontal Cell	171	65	3	0	0	1	0	1	0	0	1	0	0	0	0	0	0	0	0	L+M+/S-	++/-	+/-	5 SC( L613, M542, S462, UV?, C/R550), 1R (549)	L/R/M/S/UV	520	520	na	na	na	na	3	8		Has UV cone, not reported in any opponenet cells
8	Siberian sturgeon	Fish	Actinopterygii	Acipenseridae	Acipenser	baeri	Horizontal Cell	171	65	1	0	0	0	1	1	0	0	1	0	0	0	0	0	0	0	0	L-/M+/S-	-/+/-	-/+/-	5 SC( L613, M542, S462, UV?, C/R550), 1R (549)	L/R/M/S/UV	520	520	640	640	na		1	8		Has UV cone, not reported in any opponenet cells
9	Bowfin	Fish	Actinopterygii	Amiidae	Amia	calva	Horizontal Cell	295	117	80	0	0	1	0	0	1	0	1	0	0	0	0	0	0	0	0	L+/M-S-	+/--	+/-	3 SC (624, 556, 457), 1 DC (624, 556), 1R (527)	L/DCp/M/DCs/R/S	630	630	na	na	na	na	1	88
9	Bowfin	Fish	Actinopterygii	Amiidae	Amia	calva	Horizontal Cell	71	27	22	0	0	1	0	0	1	0	0	0	0	0	0	0	0	0	0	L+/M-	+/-	+/-	3 SC (624, 556, 457), 1 DC (624, 556), 1R (527)	L/DCp/M/DCs/R/S	625	625	na	na	na	na	na	47
9	Bowfin	Fish	Actinopterygii	Amiidae	Amia	calva	Horizontal Cell	295	117	37	0	0	0	1	1	0	0	1	0	0	0	0	0	0	0	0	L-/M+/S-	-/+/-	-/+/-	3 SC (624, 556, 457), 1 DC (624, 556), 1R (527)	L/DCp/M/DCs/R/S	530	550	630	650	na	na	1	88
9	Bowfin	Fish	Actinopterygii	Amiidae	Amia	calva	Horizontal Cell	71	27	5	0	0	1	0	0	1	1	0	0	0	0	0	0	0	0	0	L+/M-/S+	+/-/+	+/-/+	3 SC (624, 556, 457), 1 DC (624, 556), 1R (527)	L/DCp/M/DCs/R/S	530	571	650	724	na	na	na	47
10	European eel	Fish	Actinopterygii	Anguillidae	Anguilla	anguilla	Amacrine Cell	na	na	1	1	0	0	0	0	1	1	0	0	0	0	0	0	0	0	0	M-/S+	-/+	-/+	2 SC (546, 436), 1R 520)	M/R/S	427	470	na	na	na	na	1	9
15	Goldfish	Fish	Actinopterygii	Cyprinidae	Carassius	auratus	Retinal Gangliin Cell	85	56	56	1	3	0	1	1	0	0	0	0	0	0	0	0	0	0	0	L-/M+	-/+	-/+	4 SC (614, 532, 452, 355-360), 1 DC (614, 532), 1R (521)	L/DCp/M/DCs/R/S/UV	na	na	na	na	na	na	na	94		No UV cone input, despite having UV cones
15	Goldfish	Fish	Actinopterygii	Cyprinidae	Carassius	auratus	Retinal Gangliin Cell	136	93	5	0	3	1	0	0	1	0	0	0	0	0	0	0	0	0	0	L+/M-	+/-	+/-	4 SC (614, 532, 452, 355-360), 1 DC (614, 532), 1R (521)	L/DCp/M/DCs/R/S/UV	na	na	na	na	na	na	na	95		No UV cone input, despite having UV cones
15	Goldfish	Fish	Actinopterygii	Cyprinidae	Carassius	auratus	Retinal Gangliin Cell	136	93	2	0	3	0	1	1	0	0	0	0	0	0	0	0	0	0	0	L-/M+	-/+	-/+	4 SC (614, 532, 452, 355-360), 1 DC (614, 532), 1R (521)	L/DCp/M/DCs/R/S/UV	na	na	na	na	na	na	na	95		No UV cone input, despite having UV cones
15	Goldfish	Fish	Actinopterygii	Cyprinidae	Carassius	auratus	Retinal Gangliin Cell	31	22	na	1	3	0	1	0	0	1	0	0	0	0	0	0	0	0	0	L-/S+	-/+	-/+	4 SC (614, 532, 452, 355-360), 1 DC (614, 532), 1R (521)	L/DCp/M/DCs/R/S/UV	na	na	na	na	na	na	na	228	could not record surround responses due to time constraints (9 hrs to record center responses)	No UV cone input, despite having UV cones
15	Goldfish	Fish	Actinopterygii	Cyprinidae	Carassius	auratus	Bipolar Cell	191	21	1	1	0	0	0	0	0	0	1	0	0	1	0	0	0	0	0	R+/S-	+/-	+/-	4 SC (614, 532, 452, 355-360), 1 DC (614, 532), 1R (521)	L/DCp/M/DCs/R/S/UV	na	na	na	na	na	na	na	84	Note: there was a third type (m and rod), but polarity was not specified	No UV cone input, despite having UV cones
15	Goldfish	Fish	Actinopterygii	Cyprinidae	Carassius	auratus	Bipolar Cell	191	21	6	1	0	0	1	1	0	0	0	0	0	1	0	0	0	0	0	L-/M+R+	-/++	-/+	4 SC (614, 532, 452, 355-360), 1 DC (614, 532), 1R (521)	L/DCp/M/DCs/R/S/UV	na	na	na	na	na	na	na	84	Note: there was a third type (m and rod), but polarity was not specified	No UV cone input, despite having UV cones
15	Goldfish	Fish	Actinopterygii	Cyprinidae	Carassius	auratus	Horizontal Cell	66	38	32	0	0	1	0	0	1	0	1	0	0	0	0	0	0	0	0	L+/M-S-	+/--	+/-	4 SC (614, 532, 452, 355-360), 1 DC (614, 532), 1R (521)	L/DCp/M/DCs/R/S/UV	640	660	na	na	na	na	1	236		No UV cone input, despite having UV cones
15	Goldfish	Fish	Actinopterygii	Cyprinidae	Carassius	auratus	Horizontal Cell	na	na	22	0	0	0	0	1	0	0	1	0	0	0	0	0	0	0	0	M+/S-	+/-	+/-	4 SC (614, 532, 452, 355-360), 1 DC (614, 532), 1R (521)	L/DCp/M/DCs/R/S/UV	560	560	na	na	na	na	na	56	This cell makes up 0.5% of population, 20% of population is opponent	No UV cone input, despite having UV cones
15	Goldfish	Fish	Actinopterygii	Cyprinidae	Carassius	auratus	Horizontal Cell	na	na	na	0	0	1	1	1	1	1	1	0	0	0	0	0	0	0	0	L±M±S±	±±±	±	4 SC (614, 532, 452, 355-360), 1 DC (614, 532), 1R (521)	L/DCp/M/DCs/R/S/UV	621	700	na	na	na	na	na	190	the authors say the only difference between HC cell types is the weight of cone inputs, not the type of cone inputs.	No UV cone input, despite having UV cones
15	Goldfish	Fish	Actinopterygii	Cyprinidae	Carassius	auratus	Horizontal Cell	na	na	na	0	0	1	0	0	1	0	0	0	0	0	0	0	0	0	0	L+/M-	+/-	+/-	4 SC (614, 532, 452, 355-360), 1 DC (614, 532), 1R (521)	L/DCp/M/DCs/R/S/UV	660	680	na	na	na	na	na	178	note, also posess L type and G/B type, but did not investigate cone inputs to these cells	No UV cone input, despite having UV cones
15	Goldfish	Fish	Actinopterygii	Cyprinidae	Carassius	auratus	Horizontal Cell	66	38	6	0	0	na	na	na	na	na	na	na	na	na	na	na	na	na	na	NA	NA	NA	4 SC (614, 532, 452, 355-360), 1 DC (614, 532), 1R (521)	L/DCp/M/DCs/R/S/UV	na	na	na	na	na	na	na	236	sample size too small to analyzie	No UV cone input, despite having UV cones
15	Goldfish	Fish	Actinopterygii	Cyprinidae	Carassius	auratus	Horizontal Cell	na	na	na	0	0	1	1	1	1	1	1	0	0	0	0	0	0	0	0	L±M±S±	±±±	±	4 SC (614, 532, 452, 355-360), 1 DC (614, 532), 1R (521)	L/DCp/M/DCs/R/S/UV	582	621	700	na	na	na	na	190	the authors say the only difference between HC cell types is the weight of cone inputs, not the type of cone inputs.	No UV cone input, despite having UV cones
16	Crucian carp	Fish	Actinopterygii	Cyprinidae	Carassius	carassius	Amacrine Cell	30	12	12	0	0	0	1	1	0	0	0	0	0	0	0	0	0	0	0	L-/M+	-/+	-/+	4 SC (619, 531, 456, 350-370), 1 R (526)	L/M/R/S/UV	na	na	na	na	na	na	na	83
18	Common carp	Fish	Actinopterygii	Cyprinidae	Cyprinus	carpio	Horizontal Cell	90	68	26	0	0	1	0	0	1	0	1	0	0	0	0	0	0	0	0	L+/M-S-	+/--	+/-	4 SC (620, 532, 458, 377.5), 1R (525)	L/M/R/S/UV	520	540	na	na	na	na	26	55
18	Common carp	Fish	Actinopterygii	Cyprinidae	Cyprinus	carpio	Horizontal Cell	90	68	24	0	0	1	0	1	0	0	1	0	0	0	0	0	0	0	0	L+M+/S-	++/-	+/-	4 SC (620, 532, 458, 377.5), 1R (525)	L/M/R/S/UV	500	540	na	na	na	na	24	55
18	Common carp	Fish	Actinopterygii	Cyprinidae	Cyprinus	carpio	Horizontal Cell	na	na	na	0	0	1	0	0	1	0	1	0	0	0	0	0	0	0	0	L+/M-S-	+/--	+/-	4 SC (620, 532, 458, 377.5), 1R (525)	L/M/R/S/UV	626	626	na	na	na	na	na	13
18	Common carp	Fish	Actinopterygii	Cyprinidae	Cyprinus	carpio	Horizontal Cell	108	88	56	0	0	1	0	0	1	0	0	0	0	0	0	0	0	0	0	L+/M-	+/-	+/-	4 SC (620, 532, 458, 377.5), 1R (525)	L/M/R/S/UV	620	680	na	na	na	na	na	194
18	Common carp	Fish	Actinopterygii	Cyprinidae	Cyprinus	carpio	Horizontal Cell	108	88	22	0	0	0	1	1	0	0	1	0	0	0	0	0	0	0	0	L-/M+/S-	-/+/-	-/+/-	4 SC (620, 532, 458, 377.5), 1R (525)	L/M/R/S/UV	520	575	680	na	na	na	na	194
18	Common carp	Fish	Actinopterygii	Cyprinidae	Cyprinus	carpio	Horizontal Cell	108	88	10	0	0	na	na	na	na	na	na	na	na	na	na	na	na	na	na	NA	NA	NA	4 SC (620, 532, 458, 377.5), 1R (525)	L/M/R/S/UV	na	na	na	na	na	na	na	194
18	Common carp	Fish	Actinopterygii	Cyprinidae	Cyprinus	carpio	Horizontal Cell	90	68	18	0	0	0	1	1	0	0	1	0	0	0	0	0	0	0	0	L-/M+/S-	-/+/-	-/+/-	4 SC (620, 532, 458, 377.5), 1R (525)	L/M/R/S/UV	500	540	620	660	na	na	18	55
18	Common carp	Fish	Actinopterygii	Cyprinidae	Cyprinus	carpio	Horizontal Cell	na	na	na	0	0	0	1	1	0	0	1	0	0	0	0	0	0	0	0	L-/M+/S-	-/+/-	-/+/-	4 SC (620, 532, 458, 377.5), 1R (525)	L/M/R/S/UV	529	529	655	655	na	na	na	13
19	Zebrafish	Fish	Actinopterygii	Cyprinidae	Danio	rerio	Amacrine Cell	36	4	2	1	0	0	0	0	0	0	0	0	0	0	0	1	0	0	1	DCp+/DCs-	+/-	+/-	2 SC(407, 360), 1 DC (564, 473), 1R(502)	DCp/R/DCs/S/UV	517	517	na	na	na	na	1	67
19	Zebrafish	Fish	Actinopterygii	Cyprinidae	Danio	rerio	Amacrine Cell	36	4	1	1	0	0	0	0	0	1	0	1	0	0	0	0	1	0	1	DCp-DCs-/S+UV+	--/++	-/+	2 SC(407, 360), 1 DC (564, 473), 1R(502)	DCp/R/DCs/S/UV	461	471	na	na	na	na	1	67
19	Zebrafish	Fish	Actinopterygii	Cyprinidae	Danio	rerio	Amacrine Cell	36	4	1	1	0	0	0	0	0	0	1	1	0	0	0	0	0	1	0	DCs+/S-/UV+	+/-/+	+/-/+	2 SC(407, 360), 1 DC (564, 473), 1R(502)	DCp/R/DCs/S/UV	461	461	471	471	na	na	1	67
19	Zebrafish	Fish	Actinopterygii	Cyprinidae	Danio	rerio	Horizontal Cell	149	50	28	0	0	0	0	0	0	0	1	0	0	0	0	1	0	0	1	DCp+/DCs-S-	+/--	+/-	2 SC(407, 360), 1 DC (564, 473), 1R(502)	DCp/R/DCs/S/UV	524	524	na	na	na	na	28	29
19	Zebrafish	Fish	Actinopterygii	Cyprinidae	Danio	rerio	Horizontal Cell	149	50	5	0	0	0	0	0	0	0	1	0	1	0	0	0	1	1	0	DCp-/DCs+/S-UV-	-/+/--	-/+/-	2 SC(407, 360), 1 DC (564, 473), 1R(502)	DCp/R/DCs/S/UV	450	450	539	539	na	na	5	29
19	Zebrafish	Fish	Actinopterygii	Cyprinidae	Danio	rerio	Horizontal Cell	149	50	10	0	0	0	0	0	0	0	0	0	1	0	0	0	1	1	0	DCp-/DCs+/UV-	-/+/-	-/+/-	2 SC(407, 360), 1 DC (564, 473), 1R(502)	DCp/R/DCs/S/UV	408	408	556	556	na	na	10	29
19	Zebrafish	Fish	Actinopterygii	Cyprinidae	Danio	rerio	Horizontal Cell	149	50	7	0	0	0	0	0	0	0	1	1	0	0	0	0	1	1	0	DCp-DCs+/S-UV+	-/+/-/+	-/+/-/+	2 SC(407, 360), 1 DC (564, 473), 1R(502)	DCp/R/DCs/S/UV	377	377	447	447	539	539	7	29
21	Common roach	Fish	Actinopterygii	Cyprinidae	Rutilus	rutilus	Horizontal Cell	na	na	11	0	0	0	1	1	0	0	1	0	0	0	0	0	0	0	0	L-/M+/S-	-/+/-	-/+/-	4 SC(623, 534, 452, 354), 1 DC(534, 622), 1R (539)	L/DCs/R/M/DCp/S/UV	520	520	628	628	na	na	1	27		No UV cone input despite presence of UV cones
21	Common roach	Fish	Actinopterygii	Cyprinidae	Rutilus	rutilus	Horizontal Cell	na	na	11	0	0	0	1	1	0	0	1	0	0	0	0	0	0	0	0	L-/M+/S-	-/+/-	-/+/-	4 SC(623, 534, 452, 354), 1 DC(534, 622), 1R (539)	L/DCs/R/M/DCp/S/UV	512	512	630	630	na	na	1	27		No UV cone input despite presence of UV cones
21	Common roach	Fish	Actinopterygii	Cyprinidae	Rutilus	rutilus	Horizontal Cell	na	na	11	0	0	0	1	1	0	0	1	0	0	0	0	0	0	0	0	L-/M+/S-	-/+/-	-/+/-	4 SC(623, 534, 452, 354), 1 DC(534, 622), 1R (539)	L/DCs/R/M/DCp/S/UV	525	525	641	641	na	na	1	27		No UV cone input despite presence of UV cones
21	Common roach	Fish	Actinopterygii	Cyprinidae	Rutilus	rutilus	Horizontal Cell	na	na	11	0	0	0	1	1	0	0	1	0	0	0	0	0	0	0	0	L-/M+/S-	-/+/-	-/+/-	4 SC(623, 534, 452, 354), 1 DC(534, 622), 1R (539)	L/DCs/R/M/DCp/S/UV	549	549	602	602	na	na	1	27		No UV cone input despite presence of UV cones
24	Striped mojarra	Fish	Actinopterygii	Gerreidae	Eugerres	plumieri	Horizontal Cell	na	na	na	0	0	1	0	0	1	0	0	0	0	0	0	0	0	0	0	L+/M-	+/-	+/-	3 SC (603, 567, 470)	L/M/S	570	570	na	na	na	na	na	51
31	Shortnose gar	Fish	Actinopterygii	Lepisosteidae	Lepisosteus	platostomus	Horizontal Cell	30	16	16	0	0	1	0	0	1	0	0	0	0	0	0	0	0	0	0	L+/M-	+/-	+/-	2 SC (623, 535), 1 DC(623,535)	L/DCp/M/DCs	604	626	na	na	na	na	na	47
32	Japanese dace	Fish	Actinopterygii	Leuciscidae	Tribolodon	hakonensis	Horizontal Cell	na	na	na	0	0	1	0	0	1	0	1	0	0	0	0	0	0	0	0	L+/M-S-	+/--	+/-	4 SC (570-620, 500-530, 405-415, 350-370), 1 DC( 570-620, 500-530), 1R (510-535)	L/DCp/R/M/DCs/S/UV	656.04	656.04	na	na	na	na	1	16
32	Japanese dace	Fish	Actinopterygii	Leuciscidae	Tribolodon	hakonensis	Horizontal Cell	na	na	na	0	0	1	0	0	1	0	1	0	0	0	0	0	0	0	0	L+/M-S-	+/--	+/-	4 SC (570-620, 500-530, 405-415, 350-370), 1 DC( 570-620, 500-530), 1R (510-535)	L/DCp/R/M/DCs/S/UV	639	658	na	na	na	na	1	15
32	Japanese dace	Fish	Actinopterygii	Leuciscidae	Tribolodon	hakonensis	Horizontal Cell	na	na	na	0	0	0	1	1	0	0	1	0	0	0	0	0	0	0	0	L-/M+/S-	-/+/-	-/+/-	4 SC (570-620, 500-530, 405-415, 350-370), 1 DC( 570-620, 500-530), 1R (510-535)	L/DCp/R/M/DCs/S/UV	430	430	668	668	na	na	1	16
32	Japanese dace	Fish	Actinopterygii	Leuciscidae	Tribolodon	hakonensis	Horizontal Cell	na	na	na	0	0	0	1	1	0	0	1	0	0	0	0	0	0	0	0	L-/M+/S-	-/+/-	-/+/-	4 SC (570-620, 500-530, 405-415, 350-370), 1 DC( 570-620, 500-530), 1R (510-535)	L/DCp/R/M/DCs/S/UV	418	440	661	678	na	na	1	15
37	Sauger	Fish	Actinopterygii	Percidae	Sander	canadensis	Horizontal Cell	na	16	na	0	0	1	0	0	1	0	0	0	0	0	0	0	0	0	0	L+/M-	+/-	+/-	2 SC(605, 533), 1 TC (605, 605)	L/DCp/DCs/M	450	450	538.29	538.29	na	na	1	22	only reported c-types
39	Walleye	Fish	Actinopterygii	Percidae	Sander	vitreus	Horizontal Cell	na	16	na	0	0	1	0	0	1	0	0	0	0	0	0	0	0	0	0	L+/M-	+/-	+/-	2 SC(605, 533), 1 TC (605, 605), 1R ?	L/DCp/DCs/M	611	611	na	na	na	na	1	22	only reported c-types
39	Walleye	Fish	Actinopterygii	Percidae	Sander	vitreus	Horizontal Cell	na	16	na	0	0	1	0	0	1	0	0	0	0	0	0	0	0	0	0	L+/M-	+/-	+/-	2 SC(605, 533), 1 TC (605, 605), 1R ?	L/DCp/DCs/M	592	592	na	na	na	na	1	22	only reported c-types
39	Walleye	Fish	Actinopterygii	Percidae	Sander	vitreus	Horizontal Cell	na	16	na	0	0	1	0	0	1	0	0	0	0	0	0	0	0	0	0	L+/M-	+/-	+/-	2 SC(605, 533), 1 TC (605, 605), 1R ?	L/DCp/DCs/M	574	574	na	na	na	na	1	22	only reported c-types
41	Pointhead flounder	Fish	Actinopterygii	Pleuronectidae	Cleisthenes	herzensteini	Horizontal Cell	543	2	2	0	0	na	na	na	na	na	na	na	na	na	na	na	na	na	na	NA	NA	NA	1 SC (?), 1 DC (?)	?	518	544	621	646	na	na		163
42	Flathead flounder	Fish	Actinopterygii	Pleuronectidae	Hippoglossoides	dubius	Horizontal Cell	252	30	30	0	0	na	na	na	na	na	na	na	na	na	na	na	na	na	na	NA	NA	NA	2 SC (?, ?), 1 DC (?)	?	597	621	na	na	na	na	na	163
44	European plaice	Fish	Actinopterygii	Pleuronectidae	Pleuronectes	platessa	Optic Tectum	na	na	na	0	3	1	0	0	1	0	0	0	0	0	0	0	0	0	0	L+/M-	+/-	+/-	2 SC (529, 405), 1 TC (529, 529), 1 R( 515)	M/DCp/DCs/R/S	na	na	na	na	na	na	na	93		Number of photoreceptor types reported doesn't match between PR data and Cone opponent data	Note: This does not match source 93
44	European plaice	Fish	Actinopterygii	Pleuronectidae	Pleuronectes	platessa	Optic Tectum	na	na	na	0	3	0	1	1	0	0	0	0	0	0	0	0	0	0	0	L-/M+	-/+	-/+	2 SC (529, 405), 1 TC (529, 529), 1 R( 515)	M/DCp/DCs/R/S	na	na	na	na	na	na	na	93		Number of photoreceptor types reported doesn't match between PR data and Cone opponent data	Note: This does not match source 94
44	European plaice	Fish	Actinopterygii	Pleuronectidae	Pleuronectes	platessa	Optic Tectum	na	na	na	0	3	0	0	0	1	1	0	0	0	0	0	0	0	0	0	M-/S+	-/+	-/+	2 SC (529, 405), 1 TC (529, 529), 1 R( 515)	M/DCp/DCs/R/S	na	na	na	na	na	na	na	93		Number of photoreceptor types reported doesn't match between PR data and Cone opponent data	Note: This does not match source 95
44	European plaice	Fish	Actinopterygii	Pleuronectidae	Pleuronectes	platessa	Optic Tectum	na	na	na	0	3	1	0	0	1	0	0	0	0	0	0	0	0	0	0	L+/M-	+/-	+/-	2 SC (529, 405), 1 TC (529, 529), 1 R( 515)	M/DCp/DCs/R/S	na	na	na	na	na	na	na	93		Number of photoreceptor types reported doesn't match between PR data and Cone opponent data	Note: This does not match source 96
44	European plaice	Fish	Actinopterygii	Pleuronectidae	Pleuronectes	platessa	Optic Tectum	na	na	na	0	3	0	0	1	0	0	1	0	0	0	0	0	0	0	0	M-/S+	-/+	-/+	2 SC (529, 405), 1 TC (529, 529), 1 R( 515)	M/DCp/DCs/R/S	na	na	na	na	na	na	na	93		Number of photoreceptor types reported doesn't match between PR data and Cone opponent data	Note: This does not match source 97
46	Rainbow trout	Fish	Actinopterygii	Salmonidae	Oncorhynchus	mykiss	Optic Tectum	na	22	4	1	3	0	0	0	0	0	0	0	0	0	0	0	1	1	0	DCs+/DCp-	+/-	+/-	1 SC (434 or 365 [j]), 1 DC(531, 576), 1 R (521)	DCs/DCp/R/UVorS	na	na	na	na	na	na	na	21
46	Rainbow trout	Fish	Actinopterygii	Salmonidae	Oncorhynchus	mykiss	Optic Tectum	na	22	13	1	3	0	0	0	0	1	0	0	0	0	0	0	1	1	0	DCs+/DCp-/S+	+/-/+	+/-/+	1 SC (434 or 365 [j]), 1 DC(531, 576), 1 R (521)	DCs/DCp/R/UVorS	na	na	na	na	na	na	na	21
46	Rainbow trout	Fish	Actinopterygii	Salmonidae	Oncorhynchus	mykiss	Optic Tectum	na	22	1	1	3	0	0	0	0	1	0	0	0	0	0	1	0	0	1	DCs-/DCp+/S+	-/++	-/+	1 SC (434 or 365 [j]), 1 DC(531, 576), 1 R (521)	DCs/DCp/R/UVorS	na	na	na	na	na	na	na	21
46	Rainbow trout	Fish	Actinopterygii	Salmonidae	Oncorhynchus	mykiss	Optic Tectum	na	22	2	1	3	0	0	0	0	0	1	0	0	0	0	1	0	0	1	DCs-/DCp+/S-	-/+/-	-/+/-	1 SC (434 or 365 [j]), 1 DC(531, 576), 1 R (521)	DCs/DCp/R/UVorS	na	na	na	na	na	na	na	21
46	Rainbow trout	Fish	Actinopterygii	Salmonidae	Oncorhynchus	mykiss	Optic Tectum	na	22	1	1	3	0	0	0	0	1	0	0	0	0	0	0	1	0	1	DCs-DCp-/S+	--/+	-/+	1 SC (434 or 365 [j]), 1 DC(531, 576), 1 R (521)	DCs/DCp/R/UVorS	na	na	na	na	na	na	na	21
46	Rainbow trout	Fish	Actinopterygii	Salmonidae	Oncorhynchus	mykiss	Torus semicircularis	na	17	4	1	3	0	0	0	0	1	0	1	0	0	0	0	1	1	0	DCs+/DCp-/S+	+/-/+	+/-/+	1 SC (434 or 365 [j]), 1 DC(531, 576), 1 R (521)	DCs/DCp/R/UVorS	na	na	na	na	na	na	na	21
46	Rainbow trout	Fish	Actinopterygii	Salmonidae	Oncorhynchus	mykiss	Torus semicircularis	na	17	8	1	3	0	0	0	0	0	0	1	0	0	0	0	1	1	0	DCs+/DCp-/UV+	+/-/+	+/-/+	1 SC (434 or 365 [j]), 1 DC(531, 576), 1 R (521)	DCs/DCp/R/UVorS	na	na	na	na	na	na	na	21
46	Rainbow trout	Fish	Actinopterygii	Salmonidae	Oncorhynchus	mykiss	Torus semicircularis	na	17	1	1	3	0	0	0	0	1	0	1	0	0	0	1	0	0	1	DCs-/DCp+S+UV+	-/+++	-/+	1 SC (434 or 365 [j]), 1 DC(531, 576), 1 R (521)	DCs/DCp/R/UVorS	na	na	na	na	na	na	na	21
46	Rainbow trout	Fish	Actinopterygii	Salmonidae	Oncorhynchus	mykiss	Torus semicircularis	na	17	1	1	0	0	0	0	0	1	0	0	0	0	0	0	1	0	1	DCs-/DCp+S+	-/++	-/+	1 SC (434 or 365 [j]), 1 DC(531, 576), 1 R (521)	DCs/DCp/R/UVorS	na	na	na	na	na	na	na	21
46	Rainbow trout	Fish	Actinopterygii	Salmonidae	Oncorhynchus	mykiss	Torus semicircularis	na	17	2	1	0	0	0	0	0	1	0	1	0	0	0	0	1	0	1	DCs-DCp-/S+UV+	--/++	-/+	1 SC (434 or 365 [j]), 1 DC(531, 576), 1 R (521)	DCs/DCp/R/UVorS	na	na	na	na	na	na	na	21
46	Rainbow trout	Fish	Actinopterygii	Salmonidae	Oncorhynchus	mykiss	Torus semicircularis	na	17	1	1	0	0	0	0	0	0	0	1	0	0	0	0	1	0	1	DCs-DCp-/UV+	--/+	-/+	1 SC (434 or 365 [j]), 1 DC(531, 576), 1 R (521)	DCs/DCp/R/UVorS	na	na	na	na	na	na	na	21
46	Rainbow trout	Fish	Actinopterygii	Salmonidae	Oncorhynchus	mykiss	Torus semicircularis	39	33	8	1	3	0	0	0	0	0	0	1	0	0	0	0	1	1	0	DCs+/DCp-/UV+	+/-/+	+/-/+	1 SC (434 or 365 [j]), 1 DC(531, 576), 1 R (521)	DCs/DCp/R/UVorS	na	na	na	na	na	na	na	206	opponent small
46	Rainbow trout	Fish	Actinopterygii	Salmonidae	Oncorhynchus	mykiss	Torus semicircularis	39	33	1	1	3	0	0	0	0	1	0	1	0	0	0	1	0	0	1	DCs-/DCp+S+UV+	-/+++	-/+	1 SC (434 or 365 [j]), 1 DC(531, 576), 1 R (521)	DCs/DCp/R/UVorS	na	na	na	na	na	na	na	206	opponent small
46	Rainbow trout	Fish	Actinopterygii	Salmonidae	Oncorhynchus	mykiss	Torus semicircularis	39	33	1	1	3	0	0	0	0	1	0	0	0	0	0	0	1	0	1	DCs-DCp-/S+	--/+	-/+	1 SC (434 or 365 [j]), 1 DC(531, 576), 1 R (521)	DCs/DCp/R/UVorS	na	na	na	na	na	na	na	206	opponent small
46	Rainbow trout	Fish	Actinopterygii	Salmonidae	Oncorhynchus	mykiss	Torus semicircularis	39	33	4	1	3	0	0	0	0	0	0	1	0	0	0	0	1	0	1	DCs-DCp-/UV+	--/+	-/+	1 SC (434 or 365 [j]), 1 DC(531, 576), 1 R (521)	DCs/DCp/R/UVorS	na	na	na	na	na	na	na	206	opponent small
46	Rainbow trout	Fish	Actinopterygii	Salmonidae	Oncorhynchus	mykiss	Torus semicircularis	39	33	4	1	3	0	0	0	0	1	0	0	0	0	0	0	1	1	0	DCs+/DCp-/S+	+/-/+	+/-/+	1 SC (434 or 365 [j]), 1 DC(531, 576), 1 R (521)	DCs/DCp/R/UVorS	na	na	na	na	na	na	na	206	opponent large
46	Rainbow trout	Fish	Actinopterygii	Salmonidae	Oncorhynchus	mykiss	Torus semicircularis	39	33	1	1	3	0	0	0	0	0	1	0	0	0	0	1	0	1	0	DCs+DCp+/S-	++/-	+/-	1 SC (434 or 365 [j]), 1 DC(531, 576), 1 R (521)	DCs/DCp/R/UVorS	na	na	na	na	na	na	na	206	opponent large
46	Rainbow trout	Fish	Actinopterygii	Salmonidae	Oncorhynchus	mykiss	Torus semicircularis	39	33	9	1	3	0	0	0	0	1	0	1	0	0	0	0	1	1	0	DCs+/DCp-/S+UV+	+/-/++	+/-/+	1 SC (434 or 365 [j]), 1 DC(531, 576), 1 R (521)	DCs/DCp/R/UVorS	na	na	na	na	na	na	na	206	Opponent large (2) small (2)
46	Rainbow trout	Fish	Actinopterygii	Salmonidae	Oncorhynchus	mykiss	Torus semicircularis	39	33	4	1	3	0	0	0	0	1	0	1	0	0	0	0	1	0	1	DCs-DCp-/S+UV+	--/++	-/+	1 SC (434 or 365 [j]), 1 DC(531, 576), 1 R (521)	DCs/DCp/R/UVorS	na	na	na	na	na	na	na	206	Opponent large (5) small (4)
46	Rainbow trout	Fish	Actinopterygii	Salmonidae	Oncorhynchus	mykiss	Torus semicircularis	39	33	3	1	3	0	0	0	0	0	0	0	0	0	0	1	1	1	1	DCs±DCp±	±±	±	1 SC (434 or 365 [j]), 1 DC(531, 576), 1 R (521)	DCs/DCp/R/UVorS	na	na	na	na	na	na	na	206	Luminance type (large)
46	Rainbow trout	Fish	Actinopterygii	Salmonidae	Oncorhynchus	mykiss	Torus semicircularis	39	33	2	1	3	0	0	0	0	1	1	0	0	0	0	1	1	1	1	DCs±DCp±S±	±±±	±	1 SC (434 or 365 [j]), 1 DC(531, 576), 1 R (521)	DCs/DCp/R/UVorS	na	na	na	na	na	na	na	206	Luminance type (large)
46	Rainbow trout	Fish	Actinopterygii	Salmonidae	Oncorhynchus	mykiss	Torus semicircularis	39	33	2	1	3	0	0	0	0	1	1	1	1	0	0	1	1	1	1	DCs±DCp±S±UV±	±±±±	±	1 SC (434 or 365 [j]), 1 DC(531, 576), 1 R (521)	DCs/DCp/R/UVorS	na	na	na	na	na	na	na	206	Luminance type (large)
46	Rainbow trout	Fish	Actinopterygii	Salmonidae	Oncorhynchus	mykiss	Torus semicircularis	39	33	1	1	3	0	0	0	0	0	0	1	1	0	0	1	1	1	1	DCs±DCp±UV±	±±±	±	1 SC (434 or 365 [j]), 1 DC(531, 576), 1 R (521)	DCs/DCp/R/UVorS	na	na	na	na	na	na	na	206	Luminance type (small)
46	Rainbow trout	Fish	Actinopterygii	Salmonidae	Oncorhynchus	mykiss	Optic Tectum	na	28	23	1	3	0	0	0	0	1	0	0	0	0	0	0	1	1	0	DCs+/DCp-/S+	+/-/+	+/-/+	1 SC (434 or 365 [j]), 1 DC(531, 576), 1 R (521)	DCs/DCp/R/UVorS	450	500	575	625	na	na	na	207	also found biphasic cell, but didn't specify cone input
46	Rainbow trout	Fish	Actinopterygii	Salmonidae	Oncorhynchus	mykiss	Retinal Gangliin Cell	na	60	9	1	3	0	0	0	0	1	0	0	0	0	0	0	1	1	0	DCs+/DCp-/S+	+/-/+	+/-/+	1 SC (434 or 365 [j]), 1 DC(531, 576), 1 R (521)	DCs/DCp/R/UVorS	na	na	na	na	na	na	na	21
46	Rainbow trout	Fish	Actinopterygii	Salmonidae	Oncorhynchus	mykiss	Retinal Gangliin Cell	na	60	3	1	3	0	0	0	0	1	0	1	0	0	0	0	1	1	0	DCs+/DCp-/S+UV+	+/-/++	+/-/+	1 SC (434 or 365 [j]), 1 DC(531, 576), 1 R (521)	DCs/DCp/R/UVorS	na	na	na	na	na	na	na	21
46	Rainbow trout	Fish	Actinopterygii	Salmonidae	Oncorhynchus	mykiss	Retinal Gangliin Cell	na	60	2	1	3	0	0	0	0	0	0	1	0	0	0	0	1	1	0	DCs+/DCp-/UV+	+/-/+	+/-/+	1 SC (434 or 365 [j]), 1 DC(531, 576), 1 R (521)	DCs/DCp/R/UVorS	na	na	na	na	na	na	na	21
46	Rainbow trout	Fish	Actinopterygii	Salmonidae	Oncorhynchus	mykiss	Retinal Gangliin Cell	na	60	2	1	3	0	0	0	0	1	0	0	0	0	0	1	0	0	1	DCs-/DCp+S+	-/++	-/+	1 SC (434 or 365 [j]), 1 DC(531, 576), 1 R (521)	DCs/DCp/R/UVorS	na	na	na	na	na	na	na	21
46	Rainbow trout	Fish	Actinopterygii	Salmonidae	Oncorhynchus	mykiss	Retinal Gangliin Cell	na	60	5	1	3	0	0	0	0	1	0	1	0	0	0	1	0	0	1	DCs-/DCp+S+UV+	-/+++	-/+	1 SC (434 or 365 [j]), 1 DC(531, 576), 1 R (521)	DCs/DCp/R/UVorS	na	na	na	na	na	na	na	21
46	Rainbow trout	Fish	Actinopterygii	Salmonidae	Oncorhynchus	mykiss	Optic Tectum	na	22	1	1	3	0	0	0	0	0	1	0	1	0	0	0	1	1	0	DCs+/DCp-S-UV-	+/---	+/-	1 SC (434 or 365 [j]), 1 DC(531, 576), 1 R (521)	DCs/DCp/R/UVorS	na	na	na	na	na	na	na	21
56	Guinea pig	Mammal	Mammalia	Caviidae	Cavia	porcellus	Retinal Gangliin Cell	1679	16	6	0	3	0	0	0	1	1	0	0	0	0	0	0	0	0	0	M-/S+	-/+	-/+	2 SC(529, 429), 1R (497)	M/R/S	459	499	na	na	na	na	6	209
56	Guinea pig	Mammal	Mammalia	Caviidae	Cavia	porcellus	Retinal Gangliin Cell	1679	16	6	0	3	0	0	1	0	0	1	0	0	0	0	0	0	0	0	M+/S-	+/-	+/-	2 SC(529, 429), 1R (497)	M/R/S	460	490	na	na	na	na	4	209
56	Guinea pig	Mammal	Mammalia	Caviidae	Cavia	porcellus	Retinal Gangliin Cell	1679	16	2	0	3	0	0	1	0	0	1	0	0	0	0	0	0	0	0	M+/S-	+/-	+/-	2 SC(529, 429), 1R (497)	M/R/S	510	529	na	na	na	na	2	209
56	Guinea pig	Mammal	Mammalia	Caviidae	Cavia	porcellus	Retinal Gangliin Cell	1679	16	1	0	3	0	0	1	0	0	1	0	0	0	0	0	0	0	0	M+/S-	+/-	+/-	2 SC(529, 429), 1R (497)	M/R/S	570	590	na	na	na	na	1	209
57	Cat	Mammal	Mammalia	Felidae	Felis	catus	Retinal Gangliin Cell	na	na	1	0	3	0	0	1	1	1	0	0	0	0	0	0	0	0	0	M±/S+	±/+	±/+	2 SC(560, 460), 1R(501)	M/R/S	na	na	na	na	na	na	na	211	9 opponent cell types found, only 5 had polarity information
58	Tammar wallaby	Mammal	Mammalia	Macropodidae	Notamacropus	eugenii	Retinal Gangliin Cell	29	3	3	0	3	0	0	1	0	0	1	0	0	0	0	0	0	0	0	M+/S-	+/-	+/-	2 SC (539, 420), 1 R (501)	M/R/S	na	na	na	na	na	na	na	4
59	Mouse	Mammal	Mammalia	Muridae	Mus	musculus	Striate Cortex	323	3	1	1	3	0	0	0	1	0	0	1	0	0	0	0	0	0	0	M-/UV+	-/+	-/+	2 SC (509-512, 360) 1 R (498)	M/R/UV	na	na	na	na	na	na	na	72
59	Mouse	Mammal	Mammalia	Muridae	Mus	musculus	Striate Cortex	323	3	2	1	3	0	0	1	0	0	0	0	1	0	0	0	0	0	0	M+/UV-	+/-	+/-	2 SC (509-512, 360) 1 R (498)	M/R/UV	na	na	na	na	na	na	na	72
59	Mouse	Mammal	Mammalia	Muridae	Mus	musculus	Lateral Geniculate Nucelus	102	30	10	0	3	0	0	1	0	0	0	0	1	0	0	0	0	0	0	M+/UV-	+/-	+/-	2 SC (509-512, 360) 1 R (498)	M/R/UV	na	na	na	na	na	na	na	79
59	Mouse	Mammal	Mammalia	Muridae	Mus	musculus	Lateral Geniculate Nucelus	102	30	3	0	3	0	0	0	1	0	0	1	0	0	0	0	0	0	0	M-/UV+	-/+	-/+	2 SC (509-512, 360) 1 R (498)	M/R/UV	na	na	na	na	na	na	na	79
59	Mouse	Mammal	Mammalia	Muridae	Mus	musculus	Lateral Geniculate Nucelus	102	30	10	0	3	0	0	1	0	0	0	0	1	0	0	0	0	0	0	M+/UV-	+/-	+/-	2 SC (509-512, 360) 1 R (498)	M/R/UV	na	na	na	na	na	na	na	79
59	Mouse	Mammal	Mammalia	Muridae	Mus	musculus	Lateral Geniculate Nucelus	102	30	6	0	3	0	0	0	1	0	0	1	0	0	0	0	0	0	0	M-/UV+	-/+	-/+	2 SC (509-512, 360) 1 R (498)	M/R/UV	na	na	na	na	na	na	na	79
60	Mexican ground squirrel	Mammal	Mammalia	Sciuridae	Ictidomys	mexicanus	Lateral Geniculate Nucelus	473	274	na	0	3	0	0	1	0	0	1	0	0	0	0	0	0	0	0	M+/S-	+/-	+/-	2 SC (525, 460), 1 R (502)	M/R/S	500	500	na	na	na	na	na	215	40 class 1 cells
60	Mexican ground squirrel	Mammal	Mammalia	Sciuridae	Ictidomys	mexicanus	Lateral Geniculate Nucelus	473	274	na	0	3	0	0	0	1	1	0	0	0	0	0	0	0	0	0	M-/S+	-/+	-/+	2 SC (525, 460), 1 R (502)	M/R/S	500	500	na	na	na	na	na	215	40 class 1 cells
60	Mexican ground squirrel	Mammal	Mammalia	Sciuridae	Ictidomys	mexicanus	Retinal Gangliin Cell	52	27	12	1	3	0	0	1	0	0	1	0	0	0	0	0	0	0	0	M+/S-	+/-	+/-	2 SC (525, 460), 1 R (502)	M/R/S	475	475	na	na	na	na	12	89
60	Mexican ground squirrel	Mammal	Mammalia	Sciuridae	Ictidomys	mexicanus	Retinal Gangliin Cell	52	27	5	0	3	0	0	0	0	1	0	0	0	0	1	0	0	0	0	R-/S+	-/+	-/+	2 SC (525, 460), 1 R (502)	M/R/S	480	520	na	na	na	na	1	89
61	Thirteen-lined ground squirrel	Mammal	Mammalia	Sciuridae	Ictidomys	tridecemlineatus	Retinal Gangliin Cell	hundreds	na	na	0	3	0	0	1	0	0	1	0	0	0	0	0	0	0	0	M+/S-	+/-	+/-	2 SC ??, 1 R ?	? M/R/S	na	na	na	na	na	na	na	176
61	Thirteen-lined ground squirrel	Mammal	Mammalia	Sciuridae	Ictidomys	tridecemlineatus	Retinal Gangliin Cell	hundreds	na	na	0	3	0	0	0	1	1	0	0	0	0	0	0	0	0	0	M-/S+	-/+	-/+	2 SC??, 1R ?	? M/R/S	na	na	na	na	na	na	na	176
61	Thirteen-lined ground squirrel	Mammal	Mammalia	Sciuridae	Ictidomys	tridecemlineatus	Retinal Gangliin Cell	401	99	29	0	3	0	0	1	0	0	1	0	0	0	0	0	0	0	0	M+/S-	+/-	+/-	2 SC??, 1R ?	? M/R/S	500	500	na	na	na	na	na	214
61	Thirteen-lined ground squirrel	Mammal	Mammalia	Sciuridae	Ictidomys	tridecemlineatus	Retinal Gangliin Cell	401	99	24	0	3	0	0	0	1	1	0	0	0	0	0	0	0	0	0	M-/S+	-/+	-/+	2 SC??, 1R ?	? M/R/S	500	500	na	na	na	na	na	214
63	D'Orbigny's slider	Reptile	Reptilia	Emydidae	Trachemys	dorbigni	Retinal Gangliin Cell	9	1	1	1	0	1	0	1	0	1	1	1	1	0	0	0	0	0	0	L+M+/S±UV±	++/±±	+/±	4SC	? M/R/S	na	na	na	na	na	na	na	87
63	D'Orbigny's slider	Reptile	Reptilia	Emydidae	Trachemys	dorbigni	Horizontal Cell	54	7	5	0	0	1	0	0	1	0	1	0	1	0	0	0	0	0	0	L+/M-S-UV-	+/---	+/-	4SC	L/M/S/UV	620	639	na	na	na	na	1	87
63	D'Orbigny's slider	Reptile	Reptilia	Emydidae	Trachemys	dorbigni	Horizontal Cell	54	7	5	0	0	1	0	0	1	0	1	0	1	0	0	0	0	0	0	L+/M-S-UV-	+/---	+/-	4SC	L/M/S/UV	599	600	na	na	na	na	1	87
63	D'Orbigny's slider	Reptile	Reptilia	Emydidae	Trachemys	dorbigni	Horizontal Cell	54	7	5	0	0	1	0	0	1	0	1	0	1	0	0	0	0	0	0	L+/M-S-UV-	+/---	+/-	4SC	L/M/S/UV	601	622	na	na	na	na	1	87
63	D'Orbigny's slider	Reptile	Reptilia	Emydidae	Trachemys	dorbigni	Horizontal Cell	54	7	2	0	0	0	1	1	0	0	1	0	1	0	0	0	0	0	0	L-/M+S+	-/++	-/+	4SC	L/M/S/UV	540	540	660	550	na	na	1	87
64	Red-eared slider	Reptile	Reptilia	Emydidae	Trachemys	scripta elegans	Bipolar Cell	na	na	na	1	3	0	1	1	0	1	0	0	0	0	0	0	0	0	0	L-/M+	-/+	-/+	4 SC (617, 515, 458, 372), 1TC (617,617), 1R (518)	L/DCp/DCs/R/M/S/UV	na	na	na	na	na	na	na	90
64	Red-eared slider	Reptile	Reptilia	Emydidae	Trachemys	scripta elegans	Horizontal Cell	12	7	5	0	0	1	0	0	1	0	0	0	0	0	0	0	0	0	0	L+/M-	+/-	+/-	4 SC (617, 515, 458, 372), 1TC (617,617), 1R (518)	L/DCp/DCs/R/M/S/UV	600	604	na	na	na	na	5	218
64	Red-eared slider	Reptile	Reptilia	Emydidae	Trachemys	scripta elegans	Horizontal Cell	12	7	2	0	0	1	0	0	1	0	1	0	1	0	0	0	0	0	0	L+/M-S-UV-	+/---	+/-	4 SC (617, 515, 458, 372), 1TC (617,617), 1R (518)	L/DCp/DCs/R/M/S/UV	561	567	na	na	na	na	2	218
64	Red-eared slider	Reptile	Reptilia	Emydidae	Trachemys	scripta elegans	Horizontal Cell	na	na	na	0	0	1	1	1	0	0	1	0	0	0	0	0	0	0	0	L±/M+/S-	±/+/-	±/+/-	4 SC (617, 515, 458, 372), 1TC (617,617), 1R (518)	L/DCp/DCs/R/M/S/UV	517	550	na	na	na	na	na	217	Authors indicated likely and possible connections, I included both here
64	Red-eared slider	Reptile	Reptilia	Emydidae	Trachemys	scripta elegans	Horizontal Cell	na	na	na	0	0	1	0	0	1	0	0	0	0	0	0	0	0	0	0	L+/M-	+/-	+/-	4 SC (617, 515, 458, 372), 1TC (617,617), 1R (518)	L/DCp/DCs/R/M/S/UV	580	620	na	na	na	na	na	70	No L- types reported (not part of research question)
64	Red-eared slider	Reptile	Reptilia	Emydidae	Trachemys	scripta elegans	Horizontal Cell	na	na	na	0	0	0	1	1	0	0	1	0	0	0	0	0	0	0	0	L-/M+/S-	-/+/-	-/+/-	4 SC (617, 515, 458, 372), 1TC (617,617), 1R (518)	L/DCp/DCs/R/M/S/UV	520	540	na	na	na	na	na	70	No L- types reported (not part of research question)
64	Red-eared slider	Reptile	Reptilia	Emydidae	Trachemys	scripta elegans	Horizontal Cell	59	30	29	0	0	1	0	0	1	0	1	0	0	0	0	0	0	0	0	L+/M-S-	+/--	+/-	4 SC (617, 515, 458, 372), 1TC (617,617), 1R (518)	L/DCp/DCs/R/M/S/UV	600	615	na	na	na	na	na	82
64	Red-eared slider	Reptile	Reptilia	Emydidae	Trachemys	scripta elegans	Horizontal Cell	59	30	1	0	0	0	1	1	0	0	1	0	0	0	0	0	0	0	0	L-/M+/S-	-/+/-	-/+/-	4 SC (617, 515, 458, 372), 1TC (617,617), 1R (518)	L/DCp/DCs/R/M/S/UV	na	na	na	na	na	na	na	82	nulls were not reported for triphasic cell
65	Caspian turtle	Reptile	Reptilia	Geomydidae	Mauremys	caspica	Horizontal Cell	na	71	46	0	0	1	0	0	1	0	0	0	0	0	0	0	0	0	0	L+/M-	+/-	+/-	4 SC (????), 1TC (L/L), 1R (?)	L/DCp/DCs/M/S/UV	578.725	599.618	na	na	na	na	5	220
65	Caspian turtle	Reptile	Reptilia	Geomydidae	Mauremys	caspica	Horizontal Cell	na	71	25	0	0	1	0	1	0	0	1	0	1	0	0	0	0	0	0	L+/M+S-UV-	++/--	+/-	4 SC (????), 1TC (L/L), 1R (?)	L/DCp/DCs/M/S/UV	518.741	538.531	na	na	na	na	5	220
65	Caspian turtle	Reptile	Reptilia	Geomydidae	Mauremys	caspica	Horizontal Cell	na	41	26	0	0	1	0	0	1	0	0	0	0	0	0	0	0	0	0	L+/M-	+/-	+/-	4 SC (????), 1TC (L/L), 1R (?)	L/DCp/DCs/M/S/UV	594.8	594.8	na	na	na	na	26	62
65	Caspian turtle	Reptile	Reptilia	Geomydidae	Mauremys	caspica	Horizontal Cell	na	41	15	0	0	1	0	1	0	0	1	0	1	0	0	0	0	0	0	L+M+/S-UV-	++/--	+/-	4 SC (????), 1TC (L/L), 1R (?)	L/DCp/DCs/M/S/UV	530	530	na	na	na	na	15	62
65	Caspian turtle	Reptile	Reptilia	Geomydidae	Mauremys	caspica	Horizontal Cell	na	na	na	0	0	1	0	0	1	0	1	0	0	0	0	0	0	0	0	L+/M-S-	+/--	+/-	4 SC (????), 1TC (L/L), 1R (?)	L/DCp/DCs/M/S/UV	na	na	na	na	na	na	na	109	nulls were not reported for RG cell
65	Caspian turtle	Reptile	Reptilia	Geomydidae	Mauremys	caspica	Horizontal Cell	na	na	na	0	0	1	0	1	0	0	1	0	0	0	0	0	0	0	0	L+/M-S-	+/--	+/-	4 SC (????), 1TC (L/L), 1R (?)	L/DCp/DCs/M/S/UV	525	540	na	na	na	na	na	109
65	Caspian turtle	Reptile	Reptilia	Geomydidae	Mauremys	caspica	Horizontal Cell	27	16	9	0	0	1	0	0	1	0	1	0	0	0	0	0	0	0	0	L+/M-S-	+/--	+/-	4 SC (????), 1TC (L/L), 1R (?)	L/DCp/DCs/M/S/UV	580	600	na	na	na	na	na	219
65	Caspian turtle	Reptile	Reptilia	Geomydidae	Mauremys	caspica	Horizontal Cell	27	16	7	0	0	0	0	1	0	0	1	0	1	0	0	0	0	0	0	M+/S-UV-	+/--	+/-	4 SC (????), 1TC (L/L), 1R (?)	L/DCp/DCs/M/S/UV	520	540	na	na	na	na	na	219
68	California Ground Squirrel	Mammal	Mammalia	Sciuridae	Otospermophilus	beecheyi	Retinal Gangliin Cell	224	80	20	1	3	0	0	0	1	1	0	0	0	0	0	0	0	0	0	M-/S+	-/+	-/+	2 SC (525, 440), 1R (500)	M/R/S	500	500	na	na	na	na	na	221
68	California Ground Squirrel	Mammal	Mammalia	Sciuridae	Otospermophilus	beecheyi	Retinal Gangliin Cell	224	80	60	1	3	0	0	1	1	1	0	0	0	0	0	0	0	0	0	M±/S+	±/+	±/+	2 SC (525, 440), 1R (500)	M/R/S	na	na	na	na	na	na	na	221

## Sheet: Spatially complex
Species ID	Common name	Major vertebrate class	Class	Family	Genus	Species	Brain Region	# of Cells Recorded	# of opponent Cells Found	# of this cell	Single Opponent =0 Double Opponent = 1	On Center= 0 Off Center = 1 On-Off = 2 N/A = 3	L+ C	L- C	M+ C	M- C	S+ C	S- C	UV+ C	UV- C	Rod + C	Rod- C	HisCat C	CIPCat C	RPCat C	On Surround =0 Off Surround = 1 On-Off Surround = 2	L+ S	L- S	M+ S	M- S	S+ S	S- S	UV+ S	UV- S	Rod+ S	Rod- S	HisCat S	CIPCat S	RPCat S	PRs	PR Order	HisCat C	HisCat S	HisCat CS	CIPCat CS	RPCat CS	center null min	center null max	surround null min
2	African clawed frog	Amphibian	Amphibia	Pipidae	Xenopus	laevis	Retinal Ganglion Cell	na	na	na	0	0	0	0	0	0	0	0	0	0	1	0	R+	+	+	2	1	1	0	0	0	0	0	0	0	0	L±	±	±	3 SC (611, ?, ?), 1 DC, 2R (445,523)	L/R	R+	L±	L±/R+	±/+	±/+	na	na	na
15	Goldfish	Fish	Actinopterygii	Cyprinidae	Carassius	auratus	Retinal Ganglion Cell	16	15	13	1	2	0	1	1	0	0	0	0	0	0	0	L-/M+	-/+	-/+	0	1	0	1	0	0	0	0	0	0	0	L+/M+	++	+	4 SC (614, 532, 452, 355-360), 1 DC (614, 532), 1R (521)	L/DCp/M/DCs/R/S/UV	L-/M+	L+/M+	L±/M+	±/+	±/+	532	551	na
15	Goldfish	Fish	Actinopterygii	Cyprinidae	Carassius	auratus	Retinal Ganglion Cell	16	15	2	0	2	1	0	0	1	0	0	0	0	0	0	L+/M-	+/-	+/-	2	0	1	1	0	0	0	0	0	0	0	L-/M+	-/+	-/+	4 SC (614, 532, 452, 355-360), 1 DC (614, 532), 1R (521)	L/DCp/M/DCs/R/S/UV	L+/M-	L-/M+	L±M±	±±	±	529	531	na
15	Goldfish	Fish	Actinopterygii	Cyprinidae	Carassius	auratus	Retinal Ganglion Cell	136	93	30	1	2	1	0	0	1	0	0	0	0	0	0	L+/M-	+/-	+/-	2	0	1	1	0	0	0	0	0	0	0	L-/M+	-/+	-/+	4 SC (614, 532, 452, 355-360), 1 DC (614, 532), 1R (521)	L/DCp/M/DCs/R/S/UV	L+/M-	L-/M+	L±M±	±±	±	na	na	na
15	Goldfish	Fish	Actinopterygii	Cyprinidae	Carassius	auratus	Retinal Ganglion Cell	137	93	37	1	2	0	1	1	0	0	0	0	0	0	0	L-/M+	-/+	-/+	2	1	0	0	1	0	0	0	0	0	0	L+/M-	+/-	+/-	4 SC (614, 532, 452, 355-360), 1 DC (614, 532), 1R (521)	L/DCp/M/DCs/R/S/UV	L-/M+	L+/M-	L±M±	±±	±	na	na	na
15	Goldfish	Fish	Actinopterygii	Cyprinidae	Carassius	auratus	Retinal Ganglion Cell	31	22	na	1	2	1	0	0	1	0	0	0	0	0	0	L+/M-	+/-	+/-	2	0	1	1	0	0	0	0	0	0	0	L-/M+	-/+	-/+	4 SC (614, 532, 452, 355-360), 1 DC (614, 532), 1R (521)	L/DCp/M/DCs/R/S/UV	L+/M-	L-/M+	L±M±	±±	±	na	na	na
15	Goldfish	Fish	Actinopterygii	Cyprinidae	Carassius	auratus	Retinal Ganglion Cell	31	22	na	1	2	1	0	0	1	0	1	0	0	0	0	L+/M-/S-	+/--	+/-	2	0	1	1	0	1	0	0	0	0	0	L-/M+/S+	-/++	-/+	4 SC (614, 532, 452, 355-360), 1 DC (614, 532), 1R (521)	L/DCp/M/DCs/R/S/UV	L+/M-S-	L-/M+S+	L±M±S±	±±±	±	na	na	na
15	Goldfish	Fish	Actinopterygii	Cyprinidae	Carassius	auratus	Retinal Ganglion Cell	31	22	na	1	2	0	1	1	0	1	0	0	0	0	0	L-/M+/S+	-/++	-/+	2	1	0	0	1	0	1	0	0	0	0	L+/M-/S-	+/--	+/-	4 SC (614, 532, 452, 355-360), 1 DC (614, 532), 1R (521)	L/DCp/M/DCs/R/S/UV	L-/M+/S+	L+/M-/S-	L±M±S±	±±±	±	na	na	na
15	Goldfish	Fish	Actinopterygii	Cyprinidae	Carassius	auratus	Retinal Ganglion Cell	113	na	3	1	1	0	1	0	1	0	1	0	0	0	0	L-/M-/S-	---	-	2	0	1	1	0	1	0	0	0	0	0	L-/M+/S+	-/++	-/+	4 SC (614, 532, 452, 355-360), 1 DC (614, 532), 1R (521)	L/DCp/M/DCs/R/S/UV	L-/M-/S-	L-/M+/S+	L±M±S±	±±±	±	na	na	na
16	Crucian carp	Fish	Actinopterygii	Cyprinidae	Carassius	carassius	Bipolar Cell	109	93	na	0	0	1	0	0	0	0	0	0	0	0	0	L+	+	+	1	0	1	0	1	0	0	0	0	0	0	L-/M-	--	-	4 SC (619, 531, 456, 350-370), 1 R (526)	L/M/R/S/UV	L+	L-/M-	L±/M-	±/-	±/-	na	na	na
16	Crucian carp	Fish	Actinopterygii	Cyprinidae	Carassius	carassius	Bipolar Cell	110	93	na	0	1	0	1	0	0	0	0	0	0	0	0	L-	-	-	0	1	0	1	0	0	0	0	0	0	0	L+/M+	++	+	4 SC (619, 531, 456, 350-370), 1 R (526)	L/M/R/S/UV	L-	L+/M+	L±/M+	±/+	±/+	na	na	na
18	Common carp	Fish	Actinopterygii	Cyprinidae	Cyprinus	carpio	Bipolar Cell	500	122	50	1	1	0	1	0	1	1	0	0	0	0	0	L-/M-/S+	--/+	-/+	1	1	0	1	0	0	1	0	0	0	0	L+/M+/S-	++/-	+/-	4 SC (620, 532, 458, 377.5), 1R (525)	L/M/R/S/UV	L-/M-/S+	L+/M+/S-	L±M±S±	±±±	±	na	na	na
18	Common carp	Fish	Actinopterygii	Cyprinidae	Cyprinus	carpio	Bipolar Cell	500	122	8	0	1	1	0	0	1	0	1	0	0	0	0	L+/M-/S-	+/--	+/-	1	1	0	1	0	1	0	0	0	0	0	L+/M+/S+	+++	+	4 SC (620, 532, 458, 377.5), 1R (525)	L/M/R/S/UV	L+/M-/S-	L+/M+/S+	L+/M±S±	+/±±	+/±	na	na	na
18	Common carp	Fish	Actinopterygii	Cyprinidae	Cyprinus	carpio	Bipolar Cell	500	122	1	0	1	0	1	1	0	0	1	0	0	0	0	L-/M+/S-	-/+/-	-/+/-	0	0	1	1	0	1	0	0	0	0	0	L-/M+/S+	-/++	-/+	4 SC (620, 532, 458, 377.5), 1R (525)	L/M/R/S/UV	L-/M+/S-	L-/M+/S+	L-/M+/S±	+/±±	+/±	na	na	na
18	Common carp	Fish	Actinopterygii	Cyprinidae	Cyprinus	carpio	Bipolar Cell	500	122	60	1	0	1	0	0	0	0	1	0	0	0	0	L+/S-	+/-	+/-	0	0	1	0	0	1	0	0	0	0	0	L-/S+	-/+	-/+	4 SC (620, 532, 458, 377.5), 1R (525)	L/M/R/S/UV	L+/S-	L-/S+	L±S±	±±	±	na	na	na
18	Common carp	Fish	Actinopterygii	Cyprinidae	Cyprinus	carpio	Bipolar Cell	500	122	2	0	0	0	1	1	0	1	0	0	0	0	0	L-/M+/S+	-/++	-/+	0	0	1	0	1	0	1	0	0	0	0	L-/M-/S-	---	-	4 SC (620, 532, 458, 377.5), 1R (525)	L/M/R/S/UV	L-/M+/S+	L-/M-/S-	L-/M±S±	-/±±	-/±	na	na	na
18	Common carp	Fish	Actinopterygii	Cyprinidae	Cyprinus	carpio	Bipolar Cell	500	122	1	0	0	1	0	0	1	1	0	0	0	0	0	L+/M-/S+	+/-/+	+/-/+	0	1	0	0	1	0	1	0	0	0	0	L+/M-/S-	+/--	+/-	4 SC (620, 532, 458, 377.5), 1R (525)	L/M/R/S/UV	L+/M-/S+	L+/M-/S-	L+/M-/S±	+/-/±	+/-/±	na	na	na
18	Common carp	Fish	Actinopterygii	Cyprinidae	Cyprinus	carpio	Bipolar Cell	72	39	10	0	0	1	0	0	0	0	0	0	0	0	0	L+	+	+	0	0	0	0	1	0	0	0	0	0	0	M-	-	-	4 SC (620, 532, 458, 377.5), 1R (525)	L/M/R/S/UV	L+	M-	L+/M-	+/-	+/-	na	na	na
18	Common carp	Fish	Actinopterygii	Cyprinidae	Cyprinus	carpio	Bipolar Cell	72	39	1	0	1	0	1	0	0	0	0	0	0	0	0	L-	-	-	0	0	0	1	0	0	0	0	0	0	0	M+	+	+	4 SC (620, 532, 458, 377.5), 1R (525)	L/M/R/S/UV	L-	M+	L-/M+	-/+	-/+	na	na	na
18	Common carp	Fish	Actinopterygii	Cyprinidae	Cyprinus	carpio	Bipolar Cell	72	39	3	0	0	0	0	1	0	0	0	0	0	0	0	M+	+	+	0	0	1	0	0	0	0	0	0	0	0	L-	-	-	4 SC (620, 532, 458, 377.5), 1R (525)	L/M/R/S/UV	M+	L-	L-/M+	-/+	-/+	na	na	na
18	Common carp	Fish	Actinopterygii	Cyprinidae	Cyprinus	carpio	Bipolar Cell	72	39	1	0	1	0	0	0	1	0	0	0	0	0	0	M-	-	-	1	1	0	0	0	0	0	0	0	0	0	L+	+	+	4 SC (620, 532, 458, 377.5), 1R (525)	L/M/R/S/UV	M-	L+	L+/M-	+/-	+/-	na	na	na
18	Common carp	Fish	Actinopterygii	Cyprinidae	Cyprinus	carpio	Bipolar Cell	72	39	7	0	0	1	0	0	0	0	0	0	0	0	0	L+	+	+	0	1	0	0	1	0	0	0	0	0	0	L+/M-	-/+	-/+	4 SC (620, 532, 458, 377.5), 1R (525)	L/M/R/S/UV	L+	L+/M-	L+/M-	+/-	+/-	na	na	na
18	Common carp	Fish	Actinopterygii	Cyprinidae	Cyprinus	carpio	Bipolar Cell	72	39	4	0	1	0	1	0	0	0	0	0	0	0	0	L-	-	-	1	0	1	1	0	0	0	0	0	0	0	L-/M+	-/+	-/+	4 SC (620, 532, 458, 377.5), 1R (525)	L/M/R/S/UV	L-	L-/M+	L-/M+	-/+	-/+	na	na	na
18	Common carp	Fish	Actinopterygii	Cyprinidae	Cyprinus	carpio	Bipolar Cell	72	39	5	0	0	1	0	0	0	0	0	0	0	0	0	L+	+	+	0	1	1	1	0	0	1	0	0	0	0	L±/M+/S-	±/+/-	±/+/-	4 SC (620, 532, 458, 377.5), 1R (525)	L/M/R/S/UV	L+	L±/M+/S-	L±/M+/S-	±/+/-	±/+/-	na	na	na
18	Common carp	Fish	Actinopterygii	Cyprinidae	Cyprinus	carpio	Bipolar Cell	72	39	1	0	1	0	0	1	0	0	0	0	0	0	0	M+	+	+	1	0	1	0	1	0	0	0	0	0	0	L-/M-	--	-	4 SC (620, 532, 458, 377.5), 1R (525)	L/M/R/S/UV	M+	L-/M-	L-/M±	-/±	-/±	na	na	na
18	Common carp	Fish	Actinopterygii	Cyprinidae	Cyprinus	carpio	Bipolar Cell	72	39	2	0	0	1	0	0	1	0	0	0	0	0	0	L+/M-	+/-	+/-	1	0	1	0	0	0	0	0	0	0	0	L-	-	-	4 SC (620, 532, 458, 377.5), 1R (525)	L/M/R/S/UV	L+/M-	L-	L±/M-	±/-	±/-	na	na	na
18	Common carp	Fish	Actinopterygii	Cyprinidae	Cyprinus	carpio	Bipolar Cell	72	39	4	0	0	0	0	1	0	0	0	0	0	0	0	M+	+	+	0	0	1	1	0	0	0	0	0	0	0	L-/M+	-/+	-/+	4 SC (620, 532, 458, 377.5), 1R (525)	L/M/R/S/UV	M+	L-/M+	L+/M-	+/-	+/-	na	na	na
18	Common carp	Fish	Actinopterygii	Cyprinidae	Cyprinus	carpio	Bipolar Cell	72	39	1	0	0	0	0	1	0	0	1	0	0	0	0	M+/S-	+/-	+/-	1	0	0	0	1	0	0	0	0	0	0	M-	-	-	4 SC (620, 532, 458, 377.5), 1R (525)	L/M/R/S/UV	M+/S-	M-	M±/S-	±/-	±/-	na	na	na
18	Common carp	Fish	Actinopterygii	Cyprinidae	Cyprinus	carpio	Bipolar Cell	85	na	na	1	na	0	1	1	0	0	0	0	0	0	0	L-/M+	-/+	-/+	na	1	0	0	1	0	0	0	0	0	0	L+/M-	-/+	-/+	4 SC (620, 532, 458, 377.5), 1R (525)	L/M/R/S/UV	L-/M+	L+/M-	L±M±	±±	±	na	na	na
18	Common carp	Fish	Actinopterygii	Cyprinidae	Cyprinus	carpio	Bipolar Cell	85	na	na	1	na	1	0	0	1	0	0	0	0	0	0	L+/M-	+/-	+/-	na	0	1	1	0	0	0	0	0	0	0	L-/M+	-/+	-/+	4 SC (620, 532, 458, 377.5), 1R (525)	L/M/R/S/UV	L+/M-	L-/M+	L±M±	±±	±	na	na	na
44	European plaice	Fish	Actinopterygii	Pleuronectidae	Pleuronectes	platessa	Optic Tectum	na	na	na	1	2	0	0	1	0	0	0	0	0	0	0	M+	+	+	1	0	0	0	0	0	1	0	0	0	0	S-	-	-	2 SC (529, 405), 1 DC (529, 529), 1 R( 515)	M/DCp/DCs/R/S	M+	S-	M+/S±	+/±	+/±	na	na	na
44	European plaice	Fish	Actinopterygii	Pleuronectidae	Pleuronectes	platessa	Optic Tectum	na	na	na	1	2	0	0	1	0	0	0	0	0	0	0	M+	+	+	1	0	1	0	0	0	1	0	0	0	0	L-/S-	--	-	2 SC (529, 405), 1 DC (529, 529), 1 R( 515)	M/DCp/DCs/R/S	M+	L-/S-	L-/M+/S-	-/+/-	-/+/-	na	na	na
44	European plaice	Fish	Actinopterygii	Pleuronectidae	Pleuronectes	platessa	Optic Tectum	na	na	na	1	1	0	1	0	0	0	1	0	0	0	0	L-/S-	--	-	2	0	0	1	0	0	0	0	0	0	1	M+	+	+	2 SC (529, 405), 1 DC (529, 529), 1 R( 515)	M/DCp/DCs/R/S	L-/S-	M+	L-/M+/S-	-/+/-	-/+/-	na	na	na
44	European plaice	Fish	Actinopterygii	Pleuronectidae	Pleuronectes	platessa	Optic Tectum	na	na	na	1	1	0	0	0	0	0	1	0	0	0	0	S-	-	-	2	0	0	1	0	1	0	0	0	0	2	M+/S+	++	+	2 SC (529, 405), 1 DC (529, 529), 1 R( 515)	M/DCp/DCs/R/S	S-	M+/S+	M+/S±	+/±	+/±	na	na	na
57	Cat	Mammal	Mammalia	Felidae	Felis	catus	Retinal Ganglion Cell	na	na	9	0	0	0	0	1	0	1	0	0	0	0	0	M+/S+	++	+	1	0	0	0	1	0	0	0	0	0	0	M-	-	-	2 SC( 560, 460), 1R(501)	M/R/S	M+/S+	M-	M±/S+	±/+	±/+	na	na	na
57	Cat	Mammal	Mammalia	Felidae	Felis	catus	Retinal Ganglion Cell	na	na	13	0	0	0	0	1	0	0	0	0	0	0	0	M+	+	+	1	0	0	0	1	0	1	0	0	0	0	M-/S-	--	-	2 SC( 560, 460), 1R(501)	M/R/S	M+	M-/S-	M±/S+	±/+	±/+	na	na	na
57	Cat	Mammal	Mammalia	Felidae	Felis	catus	Retinal Ganglion Cell	na	na	4	0	0	0	0	1	0	1	0	0	0	0	0	M+/S+	++	+	2	0	0	0	1	1	0	0	0	0	0	M-/S+	-/+	-/+	2 SC( 560, 460), 1R(501)	M/R/S	M+/S+	M-/S+	M±/S+	±/+	±/+	na	na	na
57	Cat	Mammal	Mammalia	Felidae	Felis	catus	Retinal Ganglion Cell	na	na	12	0	1	0	0	0	1	0	0	0	0	0	0	M-	-	-	0	0	0	1	0	1	0	0	0	0	0	M+/S+	++	+	2 SC( 560, 460), 1R(501)	M/R/S	M-	M+/S+	M±/S+	±/+	±/+	na	na	na
59	Mouse	Mammal	Mammalia	Muridae	Mus	musculus	Retinal Ganglion Cell	na	na	na	0	0	0	0	1	0	1	0	0	0	0	0	M+/UV+	++	+	1	0	0	0	1	0	1	0	0	0	0	M-/UV-	--	-	2 SC (509-512, 360) 1 R (498)	M/R/UV	M+/UV+	M-/UV-	M±UV±	±±	±	na	na	na
59	Mouse	Mammal	Mammalia	Muridae	Mus	musculus	Retinal Ganglion Cell	na	na	na	0	1	0	0	0	1	0	1	0	0	0	0	M-/UV-	--	-	0	0	0	1	0	1	0	0	0	0	0	M+/UV+	++	+	2 SC (509-512, 360) 1 R (498)	M/R/UV	M-/UV-	M+/UV+	M±UV±	±±	±	na	na	na
59	Mouse	Mammal	Mammalia	Muridae	Mus	musculus	Retinal Ganglion Cell	na	na	na	0	0	0	0	1	0	1	0	0	0	0	0	M+/UV+	++	+	1	0	0	0	1	0	1	0	0	0	0	M-/UV-	--	-	2 SC (509-512, 360) 1 R (498)	M/R/UV	M+/UV+	M-/UV-	M±UV±	±±	±	na	na	na
59	Mouse	Mammal	Mammalia	Muridae	Mus	musculus	Retinal Ganglion Cell	na	na	na	0	1	0	0	0	1	0	1	0	0	0	0	M-/S-	--	-	0	0	0	1	0	1	0	0	0	0	0	M+/UV+	++	+	2 SC (509-512, 360) 1 R (498)	M/R/UV	M-/UV-	M+/UV+	M±UV±	±±	±	na	na	na
59	Mouse	Mammal	Mammalia	Muridae	Mus	musculus	Retinal Ganglion Cell	na	na	na	0	1	0	0	0	1	0	0	0	0	0	0	M-	-	-	0	0	0	0	0	0	0	0	0	1	0	R+	+	+	2 SC (509-512, 360) 1 R (498)	M/R/UV	M-	R+	M-/R+	-/+	-/+	na	na	na
60	Mexican ground squirrel	Mammal	Mammalia	Sciuridae	Ictidomys	mexicanus	Lateral Geniculate Nucelus	473	274	na	0	2	0	0	1	0	0	1	0	0	0	0	M+/S-	+/-	+/-	1	0	0	0	0	0	1	0	0	0	0	S-	-	-	2 SC (525, 460), 1 R (502)	M/R/S	M+/S-	S-	M+/S-	+/-	+/-	na	na	na
60	Mexican ground squirrel	Mammal	Mammalia	Sciuridae	Ictidomys	mexicanus	Lateral Geniculate Nucelus	473	274	na	0	2	0	0	0	1	1	0	0	0	0	0	M-/S+	-/+	-/+	0	0	0	0	0	1	0	0	0	0	0	S+	+	+	2 SC (525, 460), 1 R (502)	M/R/S	M-/S+	S+	M-/S+	-/+	-/+	na	na	na
60	Mexican ground squirrel	Mammal	Mammalia	Sciuridae	Ictidomys	mexicanus	Lateral Geniculate Nucelus	473	274	na	0	0	0	0	1	0	0	0	0	0	0	0	M+	+	+	1	0	0	0	0	0	1	0	0	0	0	S-	-	-	2 SC (525, 460), 1 R (502)	M/R/S	M+	S-	M+/S-	+/-	+/-	na	na	na
60	Mexican ground squirrel	Mammal	Mammalia	Sciuridae	Ictidomys	mexicanus	Lateral Geniculate Nucelus	473	274	na	0	1	0	0	0	1	0	0	0	0	0	0	M-	-	-	0	0	0	0	0	1	0	0	0	0	0	S+	+	+	2 SC (525, 460), 1 R (502)	M/R/S	M-	S+	M-/S+	-/+	-/+	na	na	na
60	Mexican ground squirrel	Mammal	Mammalia	Sciuridae	Ictidomys	mexicanus	Lateral Geniculate Nucelus	473	274	na	1	2	0	0	0	1	1	0	0	0	0	0	M-/S+	-/+	-/+	2	0	0	1	0	0	1	0	0	0	0	M+/S-	-/+	-/+	2 SC (525, 460), 1 R (502)	M/R/S	M-/S+	M+/S-	M±S±	±±	±	na	na	na
60	Mexican ground squirrel	Mammal	Mammalia	Sciuridae	Ictidomys	mexicanus	Lateral Geniculate Nucelus	473	274	na	1	2	0	0	1	0	0	1	0	0	0	0	M+/S-	+/-	+/-	2	0	0	0	1	1	0	0	0	0	0	M-/S+	-/+	-/+	2 SC (525, 460), 1 R (502)	M/R/S	M+/S-	M-/S+	M±S±	±±	±	na	na	na
60	Mexican ground squirrel	Mammal	Mammalia	Sciuridae	Ictidomys	mexicanus	Retinal Ganglion Cell	52	27	5	0	1	0	0	0	1	0	0	0	0	0	0	M-	-	-	0	0	0	0	0	0	0	0	0	1	0	R+	+	+	2 SC (525, 460), 1 R (502)	M/R/S	M-	R+	M-/R+	-/+	-/+	na	na	na
60	Mexican ground squirrel	Mammal	Mammalia	Sciuridae	Ictidomys	mexicanus	Retinal Ganglion Cell	401	99	15	0	2	0	0	1	0	0	1	0	0	0	0	M+/S-	+/-	+/-	1	0	0	0	0	0	1	0	0	0	0	S-	-	-	2 SC (525, 460), 1 R (502)	M/R/S	M+/S-	S-	M+/S-	+/-	+/-	na	na	na
60	Mexican ground squirrel	Mammal	Mammalia	Sciuridae	Ictidomys	mexicanus	Retinal Ganglion Cell	401	99	23	0	2	0	0	0	1	1	0	0	0	0	0	M-/S+	-/+	-/+	0	0	0	0	0	1	0	0	0	0	0	S+	+	+	2 SC (525, 460), 1 R (502)	M/R/S	M-/S+	S+	M-/S+	-/+	-/+	na	na	na
60	Mexican ground squirrel	Mammal	Mammalia	Sciuridae	Ictidomys	mexicanus	Retinal Ganglion Cell	401	99	5	0	0	0	0	1	0	0	0	0	0	0	0	M+	+	+	1	0	0	0	0	0	1	0	0	0	0	S-	-	-	2 SC (525, 460), 1 R (502)	M/R/S	M+	S-	M+/S-	+/-	+/-	na	na	na
60	Mexican ground squirrel	Mammal	Mammalia	Sciuridae	Ictidomys	mexicanus	Retinal Ganglion Cell	401	99	3	0	1	0	0	0	1	0	0	0	0	0	0	M-	-	-	0	0	0	0	0	1	0	0	0	0	0	S+	+	+	2 SC (525, 460), 1 R (502)	M/R/S	M-	S+	M-/S+	-/+	-/+	na	na	na
63	D'Orbigny's slider	Reptile	Reptilia	Emydidae	Trachemys	dorbigni	Bipolar Cell	14	na	na	0	1	na	na	na	1	na	na	na	na	na	na	NA	NA		0	0	1	1	0	1	0	1	0	0	0	L-/M+/S+/UV+	-/+++	-/+	4SC	L/M/S/UV	NA	L-/M+/S+/UV+	NA	NA	NA	na	na	na
																	198
																	0.277778
[truncated: 3 more columns]
